# Supplementary material for: Surface Changes Induced by Brushing Increase Candida albicans Biofilms on 3D-Printed Denture Base Resin
Source: J Fungi (Basel). 2025 Sep 12;11(9):668. doi: 10.3390/jof11090668 (PMC12470312; doi:10.3390/jof11090668)
Supplement: Supplementary file 1 [file jof-11-00668-s001.zip]

Archive with 1 entries (1 files):
- jof-3810562-supplementary.pdf
